# Supplementary material for: Decrease in the usual walking speed and body fat percentage associated with a deterioration in long-term care insurance certification levels
Source: PeerJ. 2024 Jun 21;12:e17529. doi: 10.7717/peerj.17529 (PMC11195544; doi:10.7717/peerj.17529)
Supplement: Supplemental Information 4 [file peerj-12-17529-s004.xlsx]

## Sheet: Raw data
						Baseline											follow-up
順番	ID	Maintenance 0/Deterioration 1/Improvement 2	Age	Male0/Female1	Height	LTCI certification level	Body weight	BMI	Body fat mass	Body fat percentage	Protein	Mineral	Handgrip strength	Usual walking speed	SMI	SARC-F	LTCI certification level	Body weight	BMI	Body fat mass	Body fat percentage	Protein	Mineral	Handgrip strength	Usual walking speed	SMI	SARC-F	Sarcopenia	Cerebrovascular disease	Orthopedic disease	Cancer	Intractable neurological disease	Change in usual walking speed	Change in usual walking speed
2	1	0	68	0	167.2	2	62.5	22.4	7.2	11.5	10.7	3.88	25.2	0.424448	8.13426	5	2	63	22.5	6.7	10.6	10.8	4.07	29.2	0.398089	8.01264	8	0	0	0	0	1	-0.026359	-0.9
118	2	1	84	0	155.65	3	55.8	23	17.7	31.7	7.5	2.62	28.2	1.06157	6.02248	7	4	55.8	23	16.1	28.9	7.6	2.65	25.7	0.881834	6.51336	7	0	0	0	0	1	-0.179737	-2.8
4	3	0	70	1	165.1	4	60.8	22.3	19.9	32.8	7.9	2.82	28.8	0.44843	6.13398	3	4	63.3	23.2	22.6	35.6	7.8	2.91	29	0.505051	6.00557	4	0	1	0	0	0	0.05662	2.8
137	4	2	78	1	150.4	4	41.9	18.5	9.6	23	6.2	2.19	18.8	0.171703	4.89829	4	3	41	18.1	7.9	19.3	6.3	2.18	15.6	0.125188	5.42436	7	1	1	0	0	0	-0.0465155	-3.7
6	5	0	75	1	139.9	2	53.5	27.3	24.7	46.2	5.6	1.98	11	0.472144	5.3648	3	2	52.7	26.9	23.3	44.3	5.6	2	12.1	0.581395	5.42	5	1	1	0	0	0	0.109252	-1.9
7	6	0	77	1	149.35	1	62.8	28.1	26	41.4	6.9	2.36	25.8	0.660502	6.91745	2	1	61.8	27.7	25.1	40.6	6.9	2.39	25.3	0.577367	6.56351	1	0	0	1	0	0	-0.0831348	-0.8
138	7	2	87	0	154.6	4	62	25.9	22.4	36.1	7.6	2.68	21	0.471254	6.45994	3	3	62.7	26.2	22.9	36.6	7.8	2.69	25.1	0.44843	6.55617	6	1	0	0	0	0	-0.022823	0.5
8	8	0	76	1	150.4	4	48.4	21.4	16.1	33.3	6.2	2.17	14.7	0.10469	5.42436	7	4	49.2	21.8	17.9	36.3	6	2.24	12.8	0.0815395	4.83639	7	1	1	0	0	0	-0.0231507	3
9	9	0	76	0	160.9	3	69.5	26.8	27.6	39.7	8.1	2.71	24.8	0.203417	7.08028	4	3	61.5	23.8	24.5	39.8	7.1	2.49	24.9	0.671141	5.99	10	0	1	0	0	0	0.467724	0.1
12	10	0	76	0	161.95	3	54.3	20.7	15.4	28.4	7.5	2.78	30.4	0.988142	5.84134	0	3	54.9	20.9	17	30.9	7.3	2.68	27.7	1.00806	5.77	1	1	1	0	0	0	0.0199222	2.5
14	11	0	72	1	149.35	3	63.9	28.6	30.9	48.3	6.2	2.47	0	0.628931	5.51962	6	3	63.4	28.4	30.2	47.7	6.3	2.41	5.6	0.818331	5.78844	6	1	0	1	0	0	0.1894	-0.6
15	12	0	76	0	168.25	3	64	22.6	13.2	20.6	9.6	3.41	34	0.606061	7.66111	0	3	63.9	22.6	13	20.3	9.6	3.45	31.2	0.683995	7.60462	1	0	1	1	0	0	0.0779339	-0.3
119	13	1	78	1	149.35	2	36.8	16.5	3.2	8.6	6.4	2.26	15.9	0.725689	5.63611	9	4	35.6	15.9	2.2	6.2	6.3	2.28	17.5	0.362056	5.54203	8	1	0	1	0	1	-0.363633	-2.4
16	14	0	94	1	149.35	4	50.7	22.7	15.9	31.3	6.6	2.39	21.1	0.19802	5.82876	2	4	49.3	22.1	14.3	29	6.6	2.4	21.8	0.216263	5.84668	6	0	0	1	1	0	0.0182432	-2.3
18	15	0	67	0	168.25	1	60.8	21.5	19.2	31.6	8	2.89	28.1	0.726744	6.06534	2	1	60.5	21.4	18.4	30.4	8.1	2.91	27.1	0.78125	6.10417	1	1	1	0	1	0	0.0545058	-1.2
19	16	0	76	0	161.95	4	70.3	26.8	24.2	34.4	8.8	3.17	20.1	0.320924	7.12163	9	4	69	26.3	23	33.3	8.8	3.09	19	0.2936	7.13687	5	0	1	1	0	0	-0.0273247	-1.1
120	17	1	89	0	164.05	1	47.7	17.7	8.3	17.4	7.4	2.68	21.7	1.02041	5.88589	5	2	46.4	17.2	7.9	17	7.3	2.63	18.8	0.859107	5.80048	5	1	0	1	0	1	-0.161302	-0.4
20	18	0	83	1	155.65	1	47.9	19.8	11.3	23.6	6.9	2.52	20.9	0.809061	5.72548	2	1	48.9	20.2	12	24.6	7	2.57	23.2	0.880282	5.74611	3	0	0	1	1	0	0.0712202	1
21	19	0	85	1	158.8	1	47.9	19	9.5	19.8	7.3	2.76	20	1.24069	5.75395	3	1	46.5	18.4	7.6	16.2	7.4	2.78	20.9	1.23153	5.82137	1	0	0	0	0	0	-0.0091677	-3.6
25	20	0	71	1	155.65	3	77.2	31.8	36	46.7	7.9	2.91	23.4	0.382848	6.79798	6	3	77.6	32	34.4	44.3	8.2	2.88	22.5	0.444444	7.35486	2	0	1	0	0	0	0.0615961	-2.4
26	21	0	84	0	160.9	4	64.4	24.9	26.3	40.8	7.2	2.98	22.5	0.825083	5.47341	3	4	63.6	24.6	23.3	36.6	7.5	2.96	19.9	0.809061	6.07598	1	1	0	1	0	0	-0.016021	-4.2
28	22	0	91	0	157.75	1	52.6	21.1	11.3	21.5	7.8	2.89	21.8	1.11857	6.43352	0	1	55	22.1	12.8	23.3	7.9	2.95	25.4	1.02249	6.64636	1	1	1	0	0	0	-0.0960733	1.8
29	23	0	87	1	149.35	4	46.4	20.8	10.7	23	6.8	2.44	14.7	0.529661	5.83324	7	4	45	20.2	10.1	22.5	6.6	2.49	11.4	0.530223	5.43898	7	0	0	1	0	0	0.000561677	-0.5
121	24	1	83	1	146.2	4	38.6	18.1	13.4	34.8	4.8	2.01	11.1	0.250501	3.61179	7	5	36.8	17.2	9.9	27	5.1	1.96	11.4	0.269833	4.06093	8	1	1	0	0	0	0.0193317	-7.8
32	25	0	65	0	179.8	2	84.9	26.3	26.4	31.1	11.2	3.99	48.4	0.318066	8.17247	1	2	82.5	25.5	24.6	29.8	11.1	3.88	52.3	0.361795	8.05	3	0	1	0	0	0	0.0437283	-1.3
34	26	1	75	1	150.4	1	55.4	24.5	22.6	40.8	6.3	2.19	19	0.253165	5.65867	9	2	54.1	23.9	20.9	38.6	6.4	2.23	16.3	0.190259	5.58794	8	1	1	1	0	0	-0.0629058	-2.2
35	27	0	87	1	151.45	3	57.5	25.1	23.3	40.5	6.5	2.49	14.7	0.737463	5.73364	2	3	56.9	24.8	22.8	40	6.5	2.48	15.6	0.625782	5.7075	2	0	0	1	0	0	-0.111681	-0.5
36	28	0	87	1	152.5	4	54.8	23.6	19	34.7	6.7	2.65	18.7	0.484496	5.68449	3	4	53	22.8	18.8	35.5	6.4	2.74	17.2	0.496032	4.95781	3	1	1	1	0	0	0.0115356	0.8
37	29	0	67	1	152.5	1	68.4	29.4	30	43.8	7.4	2.55	20.6	1.02459	6.93147	0	1	70.9	30.5	31.4	44.3	7.6	2.64	23.6	1.07759	7.23246	0	0	1	0	0	0	0.052996	0.5
40	30	0	69	0	168.25	2	70.7	25	20.4	28.8	9.7	3.31	26.9	0.690608	7.66111	0	2	68.4	24.1	19.9	29.1	9.3	3.19	27.6	0.674764	7.42457	1	0	1	0	0	0	-0.0158439	0.3
122	31	1	76	0	159.85	1	60.3	23.6	21.2	35.1	7.5	2.72	23.3	0.581395	6.21871	2	3	61.5	24.1	22.4	36.4	7.6	2.74	22.8	0.737463	6.18742	1	1	1	0	0	0	0.156068	1.3
41	32	0	83	0	158.8	2	63.1	25	24.8	39.3	7.3	2.79	14.1	0.757576	5.94033	0	2	63.5	25.2	23.1	36.4	7.7	2.91	16.9	0.736377	6.11085	2	1	1	1	0	0	-0.0211987	-2.9
42	33	0	85	1	157.75	1	59.4	23.9	19.6	33	7.5	2.85	16.7	0.645995	6.2769	4	1	55.7	22.4	16.3	29.2	7.3	2.76	18.9	0.693481	6.16043	4	0	0	0	1	0	0.0474864	-3.8
44	34	0	88	0	166.15	3	71.8	26	22	30.7	9.4	3.45	27.2	0.631313	7.60251	2	3	69.2	25.1	22	31.8	9	3.25	27.6	0.291886	7.03414	5	0	1	0	0	0	-0.339428	1.1
45	35	0	88	1	163	3	68.8	25.9	23.2	33.7	8.7	3.27	21	1.01215	6.76352	5	3	70	26.3	24.6	35.1	8.7	3.22	22.3	0.856164	6.94042	2	0	1	1	0	0	-0.155981	1.4
123	36	1	81	0	157.75	1	51.6	20.7	7.9	15.4	8.5	2.89	27.4	0.705219	6.97968	8	5	47.5	19.1	6.3	13.3	7.9	2.67	25.2	0.446429	6.48572	7	1	0	1	0	1	-0.25879	-2.1
124	37	1	70	0	159.85	1	53.9	21.1	17.3	32	7.1	2.51	30	0.691563	5.71026	4	3	53.4	20.9	18.1	33.9	7	2.44	32.9	0.603865	5.48733	1	1	0	0	1	1	-0.0876982	1.9
125	38	1	78	1	159.85	3	57.3	22.4	20.7	36.2	7	2.54	16	0.432526	5.77284	8	5	56.3	22	19.4	34.5	6.9	2.56	13.5	0.446429	5.90582	9	0	0	0	0	1	0.0139026	-1.7
46	39	0	72	1	153.55	1	58.2	24.7	20.6	35.4	7.3	2.67	19.3	1.32275	6.11623	8	1	59.3	25.1	21.9	37	7.2	2.62	17.6	1.06838	6.39598	5	0	1	1	0	0	-0.254375	1.6
47	40	0	70	1	158.8	1	62.1	24.6	23.1	37.3	7.5	2.78	19.2	1.11111	6.00775	3	1	64.9	25.7	24.1	37.2	7.8	2.87	24.6	1.08225	6.36464	3	0	0	1	0	0	-0.02886	-0.1
48	41	0	89	1	147.25	3	37.2	17.1	2.4	6.4	6.6	2.63	17.9	0.93985	5.39699	3	3	35.9	16.5	1.1	3	6.5	2.64	18.6	1	5.77031	2	1	0	1	0	0	0.0601504	-3.4
126	42	1	77	0	161.95	1	54.1	22.6	14.7	27.2	7.6	2.65	26.5	0.94518	6.31768	3	3	52	19.8	10.5	20.3	8.1	2.74	23.1	0.629723	6.33669	6	1	1	1	0	0	-0.315457	-6.9
49	43	0	83	0	161.95	1	62.9	24	22.3	35.5	7.8	2.88	24	0.71736	6.29096	2	1	61.4	23.4	22.4	36.4	7.5	2.72	21.5	0.636132	6.05091	4	1	0	1	0	0	-0.0812278	0.9
127	44	1	62	1	144.1	5	53.2	25.6	19.6	36.8	6.2	2.35	8	0.329381	5.58637	10	6	57.6	27.7	23.8	41.3	6.3	2.24	8.8	0.36523	5.97164	7	1	1	1	0	0	0.0358493	4.5
50	45	0	78	0	167.2	4	55.4	19.8	7.5	13.5	9.2	3.33	29	0.880282	6.94667	5	4	56.9	20.4	9.2	16.1	9.2	3.42	27.3	0.880282	6.75709	7	1	0	0	0	1	0	2.6
139	46	2	85	1	151.45	5	42.8	18.6	13.3	31.1	5.6	2.2	15.7	0.539374	4.55293	7	4	37.8	16.5	8.6	22.7	5.6	2.1	15	0.384615	4.48322	7	1	0	0	0	0	-0.154759	-8.4
140	47	2	71	0	169.3	2	50.7	17.7	8.9	17.6	7.9	2.77	17.3	0.59952	6.06367	5	1	54.5	19	10.9	19.9	8.3	2.99	31.1	0.701262	6.2765	3	1	0	1	0	1	0.101742	2.3
54	48	0	64	0	158.8	3	43	17.1	10.4	24.1	6.2	2.09	14	0.330469	4.72292	2	3	44.5	17.6	11.9	26.8	6.2	2.16	15.7	0.306937	4.71103	1	1	1	1	0	0	-0.0235325	2.7
55	49	0	84	0	153.55	5	57	24.2	17.5	30.8	7.6	2.55	20.1	0.796178	6.43836	1	5	59.6	25.3	17.8	29.9	8.1	2.85	22.4	0.769231	6.79864	4	1	0	1	0	0	-0.0269476	-0.9
141	50	2	78	0	175.6	4	73.5	23.8	18.3	24.8	10.6	3.82	40.1	0.23855	7.66004	5	3	72.4	23.5	20.6	28.5	9.9	3.52	39.1	0.258933	7.6795	2	0	1	1	0	0	0.0203836	3.7
57	51	0	90	1	142	1	55.6	27.6	18.3	32.9	6.9	2.25	20.7	1.01626	7.65721	5	1	53.8	26.7	18.4	34.2	6.9	2.05	19.9	1.02249	7.1464	4	0	0	1	0	0	0.00623472	1.3
58	52	0	78	0	165.94	3	60.8	22.1	13.5	22.2	9.1	3.22	33.3	0.193874	6.82706	4	3	61.6	22.4	13.6	22.1	9.3	3.14	32.3	0.254194	7.12137	5	1	1	0	0	0	0.0603206	-0.1
59	53	0	83	1	152.5	1	43.4	18.7	8.5	19.6	6.7	2.41	18.5	1.0142	5.5942	2	1	44.6	19.2	8.3	18.7	6.9	2.58	15.4	1.07759	5.77049	3	0	0	1	0	0	0.0633874	-0.9
60	54	0	85	1	147.25	3	40.5	18.7	9	22.2	5.8	2.62	7.2	0.506586	4.63652	4	3	42.6	19.6	11.4	26.8	5.8	2.65	7.1	0.340368	4.43834	8	1	1	1	1	0	-0.166218	4.6
62	55	0	61	0	167.83	5	71.4	25.4	19.3	27	10.2	3.65	35.4	1.04603	7.7601	1	5	71	25.2	22	31	9.5	3.34	35.4	1.01626	7.44402	1	0	1	0	1	0	-0.0297649	4
64	56	0	72	0	169.3	2	69.2	24.1	31.5	45.5	7	2.89	30	0.740741	5.06934	7	2	68.8	24	29	42.1	7.5	2.99	24.2	0.841751	5.41823	6	1	0	1	0	0	0.10101	-3.4
142	57	2	73	0	166.15	3	65.4	23.7	22.7	34.7	8.2	2.97	11.6	1.0989	6.52368	5	2	65.3	23.6	22.1	33.8	8.3	3.01	16.8	1.13636	6.69021	2	1	1	0	0	0	0.0374625	-0.9
65	58	1	90	0	169.3	3	63.5	22.2	15.3	24.1	9.1	3.04	19.7	0.919118	7.529	1	4	61.9	21.6	15.7	25.3	8.6	3.16	21.3	0.537057	6.84867	3	0	1	0	1	0	-0.382061	1.2
66	59	0	85	1	145.15	3	51.3	24.3	15.9	30.9	6.5	2.69	10	0.392773	5.61115	8	3	54.3	25.8	21.3	39.2	6.2	2.53	11.5	0.411523	5.33604	7	1	0	1	0	0	0.0187497	8.3
67	60	0	62	0	164.05	3	60.3	22.4	21.1	35	7.5	2.21	39.8	1.34771	5.10234	1	3	61.4	22.8	17.6	28.6	8.5	2.91	40.7	1.24688	6.51718	1	0	1	0	0	0	-0.100826	-6.4
69	61	0	83	0	163	1	63.1	23.7	17.9	28.3	8.8	3.02	27.2	1.39276	7.06462	0	1	63.3	23.8	18.7	29.6	8.7	2.91	27.9	1.50602	7.08344	0	0	1	0	1	0	0.113266	1.3
143	62	2	80	0	160.9	4	42.8	16.5	8	18.8	6.8	2.33	25.4	1.08696	5.29186	2	1	43.4	16.8	7.8	17.9	6.9	2.4	25.7	0.796178	5.41933	4	1	0	0	0	0	-0.290778	-0.9
70	63	0	80	0	164	4	73	27.1	26.2	35.9	9	3.32	19.7	0.704225	6.90065	8	4	69	25.7	24	34.7	8.5	3.28	18.8	0.67659	6.45449	9	1	0	1	0	1	-0.0276354	-1.2
128	64	1	74	0	173.5	3	69.4	23.1	16.9	24.3	10.1	3.6	45.7	0.796178	7.49113	0	4	69.4	23.1	15.5	22.3	10.5	3.58	42.1	0.883392	7.66056	4	0	1	0	0	0	0.0872139	-2
71	65	0	86	1	148.3	3	46.1	21	7.7	16.6	7.1	2.61	17.4	0.588235	6.22474	5	3	41.8	19	9.3	22.3	6	2.45	15.1	0.513347	4.46	5	0	1	1	0	0	-0.0748883	5.7
129	66	1	84	1	146.2	4	50	23.4	17.8	35.6	6.2	2.32	12.8	0.390625	5.31476	7	5	48.8	22.8	16.2	33.2	6.3	2.29	13.1	0.372024	5.42236	8	1	0	1	0	0	-0.0186012	-2.4
144	67	2	80	0	165.1	4	60.5	22.2	11.1	18.3	9.3	3.28	25.5	0.976562	8.06368	4	2	56.7	20.8	8.4	14.8	9.1	3.04	22.4	0.914077	7.94996	2	0	0	0	0	1	-0.0624857	-3.5
145	68	2	87	0	157.75	5	54.5	22.1	16.3	29.6	7.4	2.64	18.6	0.294811	6.30099	3	3	55	22	14.5	26.5	7.6	2.72	19.4	0.49505	6.50179	4	1	1	0	0	0	0.200238	-3.1
130	69	1	84	0	160.9	3	53.7	20.7	17.5	32.5	6.8	2.59	11.7	0.520833	5.26096	3	5	51.6	19.9	13.7	26.5	7.1	2.72	9.3	0.417362	5.29572	9	1	1	0	0	0	-0.103471	-6
74	70	0	69	0	170.35	1	50.3	17.3	5.1	10.1	8.7	2.8	35.7	0.961538	6.90863	3	1	55.1	19	6.3	11.5	9.5	3.11	34.8	1.03306	7.2668	3	1	0	1	1	0	0.0715194	1.4
131	71	1	84	1	147.25	1	45	20.7	6.6	14.7	7.2	2.46	15.7	0.650195	6.86722	6	4	42	19.4	7.3	17.5	6.7	2.32	15.6	0.506073	5.92701	5	0	0	1	0	0	-0.144122	2.8
146	72	2	79	0	167.2	2	53.1	19	11	20.6	7.9	3.06	25.4	0.805153	5.95224	3	1	53.3	19.1	11.7	22	8	3.05	24.6	0.740741	5.90574	4	1	0	1	1	1	-0.0644122	1.4
147	73	2	46	1	154	4	65.4	27.6	29.1	44.5	7	2.61	26	0.811688	6.1604	5	3	63.7	26.9	28.2	44.3	6.8	2.56	23.6	1.00604	6.04233	5	0	1	1	0	0	0.194348	-0.2
77	74	0	78	0	156.7	1	59.9	24.4	16.2	27	8.3	2.91	26	0.846024	6.87032	3	1	62	25.2	18.5	29.8	8.3	2.89	33.1	0.69735	6.80109	5	1	1	1	1	0	-0.148674	2.8
132	75	1	92	0	164.05	3	60.3	22.4	16.5	27.4	8.4	3.04	13.6	0.557414	6.35008	2	6	58.3	21.6	12.8	22	8.6	3.24	14.4	0.536481	6.38721	2	1	0	1	1	0	-0.0209329	-5.4
81	76	0	83	0	169.3	1	62.7	21.9	15.6	24.9	9.1	3.29	24.6	0.809061	6.73354	4	1	63.2	22	15.8	24.9	9.2	3.32	23.3	0.734214	6.81029	2	1	1	0	0	0	-0.0748471	0
82	77	0	85	0	171.4	1	59.3	20.2	13.8	23.2	8.8	3.02	23.1	1	6.68869	0	1	58.2	19.8	13.4	23	8.7	3.02	22.7	0.914077	6.55253	1	1	1	0	0	0	-0.0859232	-0.2
84	78	0	66	0	159.85	1	56	21.9	16.1	28.7	7.7	2.64	21.9	0.986193	6.34778	4	1	56	21.9	16.6	29.7	7.7	2.64	25.7	0.772798	6.16786	1	1	1	1	0	0	-0.213396	1
85	79	0	82	1	154.6	1	55.5	23.2	15.7	28.3	7.6	2.62	19.7	1.14943	6.85322	1	1	52.9	22.1	14.2	26.8	7.4	2.59	21.6	0.831947	6.43065	2	0	1	0	0	0	-0.317479	-1.5
86	80	0	83	1	154.6	1	59.9	25.1	19.4	32.5	7.7	2.87	17.2	0.791139	6.51433	2	1	58.9	24.6	17.7	30	7.8	2.79	15.4	0.738552	6.79465	1	0	0	1	0	0	-0.0525868	-2.5
88	81	0	75	0	165.1	5	73	26.8	19.6	26.8	10.3	3.43	40.7	0.455789	8.23611	7	5	74.7	27.4	21	28.1	10.5	3.42	44.1	0.535332	8.30948	2	0	1	0	0	0	0.0795434	1.3
133	82	1	87	1	155.65	1	53.9	22.2	15.9	29.4	7.2	2.93	13.5	0.71736	5.73373	9	3	51.1	21.1	14.5	28.4	6.7	2.75	12.6	0.348675	5.51511	7	0	0	0	1	0	-0.368685	-1
148	83	2	67	1	147.25	3	47.3	21.8	15.3	32.3	5.9	2.39	12.2	0.874126	5.07898	1	2	47.6	21.9	17.6	36.9	5.7	2.28	14.3	0.892857	4.55817	2	1	1	1	0	0	0.0187313	4.6
134	84	1	81	1	147.25	1	78.5	36.2	41.4	52.8	7	2.37	12.4	0.769231	6.91331	0	3	79.2	36.5	40.9	51.6	7.1	2.58	15	0.829187	6.66904	1	0	0	1	0	0	0.0599566	-1.2
135	85	1	74	0	168.25	1	69.4	24.5	21.8	31.4	9.1	3.25	38.1	0.803859	7.29041	0	3	72.9	25.7	23.5	32.2	9.6	3.32	35.3	0.660502	7.82351	1	0	1	0	0	0	-0.143357	0.8
136	86	1	79	0	159.85	3	60	23.5	15.1	25.2	8.8	2.85	20.9	0.239693	7.18476	4	5	64	25	16.7	26.1	9.2	3.09	19.4	0.290529	7.53676	4	0	1	1	0	0	0.0508356	0.9
92	87	0	81	1	155.65	1	48.7	20.1	8.4	17.2	7.7	2.72	21.1	1.13636	6.44323	0	1	50	20.6	10	19.9	7.6	2.81	21.8	1.04603	6.28236	1	0	0	1	0	0	-0.0903385	2.7
93	88	0	80	1	156.7	3	57.9	23.6	22.6	39	6.8	2.54	15	0.595238	5.47752	3	3	58.2	23.7	21.2	36.4	7.1	2.64	13.7	0.912409	5.81554	5	1	0	0	0	0	0.317171	-2.6
95	89	0	82	1	152.5	2	52.4	22.5	17.8	34	6.6	2.37	23.6	0.773994	5.5168	6	2	56.4	24.3	21.9	38.8	6.5	2.34	23.6	0.64433	5.5813	7	1	0	1	0	0	-0.129664	4.8
97	90	0	80	0	176.7	1	81.9	26.2	23.7	29	11.2	3.81	38.7	0.968992	8.67953	0	1	81.4	26.1	24.6	30.2	10.8	3.78	38	0.896057	8.38	1	0	1	0	1	0	-0.0729349	1.2
100	91	0	84	1	147.3	1	54.3	25	17.8	32.7	7.1	2.3	12.5	0.932836	7.02392	4	1	52.4	24.2	16.7	31.8	6.9	2.28	13.1	0.919118	6.7	4	0	0	1	0	0	-0.0137182	-0.9
101	92	0	86	0	151.5	1	49.3	21.5	8.1	16.5	8	2.63	26.4	0.998004	7.31954	6	1	52.3	22.8	10.8	20.7	7.9	2.62	23.9	0.881834	7.66	7	0	0	0	0	0	-0.11617	4.2
103	93	0	77	1	154.6	5	44.7	18.7	13.1	29.3	6	2.4	15.3	1.06383	4.80311	2	5	46.8	19.6	14.6	31.2	6.1	2.41	19	0.891266	5.03	4	1	0	1	0	0	-0.172564	1.9
108	94	0	74	1	151.45	2	61.5	26.8	23.7	38.5	7.3	2.52	23.1	0.982318	6.71	3	2	60.6	26.4	23.1	38	7.2	2.48	24.2	0.982318	6.56145	3	0	0	1	0	0	0	-0.5
112	95	0	79	0	164.05	6	59.9	22.2	9.6	16.1	9.5	3.25	33.3	0.558659	8.18	1	3	62.2	23.1	12.6	20.2	9.5	3.25	27.3	0.632111	7.85404	2	0	0	1	0	0	0.073452	4.1
113	96	0	78	1	153.55	3	59.9	25.4	23.9	39.9	6.7	2.72	14	1.10619	5.46	5	3	62.8	26.6	28.6	45.5	6.5	2.63	12.4	0.794913	5.24733	5	1	0	1	0	0	-0.311282	5.6
115	97	0	70	1	165.1	3	65	23.8	14.5	22.3	9.7	3.56	25.7	0.791139	7.45	6	3	70.2	25.8	19.5	27.7	9.7	3.56	27.3	0.768049	7.6638	9	0	0	1	0	1	-0.0230901	5.4
117	98	0	76	1	149.4	3	57.2	25.6	25.2	44.1	6.2	2.19	17.8	0.542299	5.65	7	3	56.2	25.2	24.3	43.3	6.2	2.24	17.2	0.535906	5.45242	4	1	0	1	0	0	-0.00639367	-0.8
